# Supplementary material for: Real-World Comparison of Transcatheter Versus Surgical Aortic Valve Replacement in the Era of Current-Generation Devices
Source: J Clin Med. 2023 Jan 10;12(2):571. doi: 10.3390/jcm12020571 (PMC9864945; doi:10.3390/jcm12020571)
Supplement: Supplementary file 1 [file jcm-12-00571-s001.zip]

Archive with 1 entries (1 files):
- jcm-2129850-supplementary.pdf
